# Supplementary material for: Preliminary phylogenetic insights into Japanese willows (Salix) using low-copy nuclear genes, with emphasis on endemic species
Source: J Plant Res. 2026 Jun 15;139(4):575–91. doi: 10.1007/s10265-026-01728-x (PMC13332978; doi:10.1007/s10265-026-01728-x)
Supplement: Supplementary file 1 — Supplementary Material 1 [file 10265_2026_1728_MOESM1_ESM.xlsx]

## Sheet: Online Resource 1
Title: Preliminary phylogenetic insights into Japanese willows (Salix) using low-copy nuclear genes, with emphasis on endemic species Journal: Journal of Plant Research Authors: Satoshi Kikuchi, Suzuki Setsuko, Teruyoshi Nagamitsu, Wajiro Suzuki Affiliation: Hokkaido Research Center, Forestry and Forest Products Research Institute, Japan Corresponding author: Satoshi Kikuchi Email: kikuchi_satosh…
Online Resource 1 List of samples (i.e., species, isolates, and locations) and GenBank accession numbers for sequenced genes.
Genus/subgenus	Species	Sample I.D.	Specimen voucher*	Location	GenBank accession numbers
					atpB-rbcL	trnR-trnN	trnL-trnF	ncpGS	PGI	6PG
Populus	Populus alba L.	P.alba		Planted: Arboterum of Hokkaido Research Center, Forestry and Forest Products Research Institute, Hokkaido	LC757900	LC758027	LC758154		LC758361	LC758467
	Populus maximoxiczii Henry	P.maximowiczii		Planted: Arboterum of Hokkaido Research Center, Forestry and Forest Products Research Institute, Hokkaido	LC757902	LC758029	LC758156		LC758363	LC758469
	Populus simonii Carrière	P.simonii		Planted: Arboterum of Hokkaido Research Center, Forestry and Forest Products Research Institute, Hokkaido	LC757903	LC758030	LC758157			LC758470
	Populus suaveolens Fisch.	P.suaveolens	TWTw18024	Nakagawa Experiment Forest of Hokkaido university, Hokkaido	LC757858	LC757985	LC758112			LC758423
	Populus tremula L. var. davidiana (Dode) C.K.Schneid.	P.davidiana A		Planted: Arboterum of Hokkaido Research Center, Forestry and Forest Products Research Institute, Hokkaido	LC757871	LC757998	LC758125			LC758438
		P.davidiana B		Planted: Arboterum of Hokkaido Research Center, Forestry and Forest Products Research Institute, Hokkaido	LC757904	LC758031	LC758158			LC758471
	var. sieboldii (Miq.) Kudo	P.tremula A	TWTw20487	Mt. Ainokura, Nakanojo-machi, Azuma-gun, Gunma	LC757838	LC757965	LC758092			LC758399
		P.tremula B	TWTw24167	Otaki River, Otaki-mura, Kiso-gun, Nagano	LC757845	LC757972	LC758099			LC758406
		P.tremula C		Planted: Arboterum of Hokkaido Research Center, Forestry and Forest Products Research Institute, Hokkaido	LC757901	LC758028	LC758155		LC758362	LC758468
Salix/Protitea	Sa!ix chaenomeloides Kirnura	chaenomeloides A	TWTw22614	Minamiura, Isa City, Kagoshima	LC757843	LC757970	LC758097		LC758317	LC758404
		chaenomeloides B	TF-K11-0605	Kidaiji, Gifu City, Gifu	LC757866	LC757993	LC758120	LC758241	LC758333	LC758433
		chaenomeloides C	TF-K11-0694	Takasaki, Tsukuba City, Ibaraki	LC757876	LC758003	LC758130	LC758249	LC758339	LC758443
		chaenomeloides D		Planted: Botanical Gardens of Tohoku University	LC757958	LC758085	LC758212	LC758308		LC758525
	Salix mucronata Forssk.	mucronata		Planted: Botanical Gardens of Tohoku University	LC757942	LC758069	LC758196			LC758510
	Salix nigra Marshall	nigra		Planted: Botanical Gardens of Tohoku University	LC757922	LC758049	LC758176		LC758377	LC758490
Salix/Salix	Salix eriocarpa Franch. & Sav.	eriocarpa	SAPS078434	Kinu River, Joso CIty, Ibaraki	LC859076	LC859084	LC859092			LC859110
	Salix jessoensis Seemen	jessoensis A	TWTw25051	Tomisato, Assabu-cho, Hiyama, Hokkaido	LC757852	LC757979	LC758106			LC758413
		jessoensis B		Planted: Botanical Gardens of Tohoku University	LC757917	LC758044	LC758171			LC758485
		jessoensis C		Planted: Botanical Gardens of Tohoku University	LC757937	LC758064	LC758191			LC758505
		jessoensis D		Planted: Botanical Gardens of Tohoku University	LC757952	LC758079	LC758206			LC758519
		jessoensis E		Planted: Botanical Gardens of Tohoku University	LC757957	LC758084	LC758211			LC758524
	Salix pierotii Miq.	pierotii A		Planted: Botanical Gardens of Tohoku University	LC757927	LC758054	LC758181			LC758495
		pierotii B		Planted: Botanical Gardens of Tohoku University	LC757955	LC758082	LC758209			LC758522
	Salix triandra L.	triandra A	TF-K11-0606	Kidaiji, Gifu City, Gifu	LC757867	LC757994	LC758121	LC758242		LC758434
		triandra B		Planted: Botanical Gardens of Tohoku University	LC757926	LC758053	LC758180	LC758288	LC758381	LC758494
		triandra C		Planted: Botanical Gardens of Tohoku University	LC757938	LC758065	LC758192	LC758295		LC758506
Salix/Chosenia	Salix arbutifolia Pall.	arbutifolia		Planted: Arboterum of Hokkaido Research Center, Forestry and Forest Products Research Institute, Hokkaido	LC757872	LC757999	LC758126	LC758245	LC758335	LC758439
Salix/Pleuradenia	Salix cardiophylla Trautv. & Mey.	cardiophylla A	TWTw18034	Nakagawa Experiment Forest of Hokkaido university, Hokkaido	LC757859	LC757986	LC758113	LC758233	LC758327	LC758424
		cardiophylla C		Planted: Arboterum of Hokkaido Research Center, Forestry and Forest Products Research Institute, Hokkaido	LC757909	LC758036	LC758163	LC758275	LC758368	LC758476
Salix/Vetrix	Salix acutifolia Willdenow	acutifolia		Planted: Botanical Gardens of Tohoku University	LC757833	LC757960	LC758087	LC758214	LC758310	LC758394
	Salix aurita L.	aurita		Planted: Botanical Gardens of Tohoku University	LC757959	LC758086	LC758213	LC758309		LC758526
	Salix bicolor Willd.	bicolor		Planted: Botanical Gardens of Tohoku University	LC757943	LC758070	LC758197			LC758511
	Salix caprea L.	caprea A	TWTw22762	Jirisan National Park, Hamyang-gun, Gyeongsangnam-do	LC757841	LC757968	LC758095		LC758315	LC758402
		caprea B	TWTw24601	Mt. Osho, Sekimoto-cho, Kitaibaraki City, Ibaraki	LC757847	LC757974	LC758101	LC758220	LC758318	LC758408
		caprea C	TWTw24996	Tomisato, Assabu-cho, Hiyama, Hokkaido	LC757850	LC757977	LC758104	LC758223	LC758319	LC758411
		caprea D	TWTw17982	Teshio Experiment Forest of Hokkaido University, Hokkaido	LC757856	LC757983	LC758110	LC758230	LC758325	LC758420
		caprea E	TWTw18013	Nakagawa Experiment Forest of Hokkaido university, Hokkaido	LC757857	LC757984	LC758111	LC758231		LC758421
		caprea F	TF-K11-0977	Taishakukyo Gorge, Hiroshima	LC757869	LC757996	LC758123			LC758436
		caprea G		Planted: Arboterum of Hokkaido Research Center, Forestry and Forest Products Research Institute, Hokkaido	LC757905	LC758032	LC758159	LC758271	LC758364	LC758472
	var. coaetanea Hartman	caprea H		Planted: Botanical Gardens of Tohoku University	LC757953	LC758080	LC758207			LC758520
	Salix cinerea L.	cinerea		Planted: Botanical Gardens of Tohoku University	LC757936	LC758063	LC758190	LC758294		LC758504
	Salix futura Seemen	futura A	TF-K11-0385	Shiozawa, Tadami-machi, Minamiaizu-gun, Fukushima	LC757870	LC757997	LC758124	LC758244		LC758437
		futura B		Planted: Botanical Gardens of Tohoku University	LC757933	LC758060	LC758187	LC758291	LC758384	LC758501
		futura C	TF-K08-0055	Fukushima	LC757855	LC757982	LC758109	LC758227	LC758322	LC758417
	Salix gracilistyla Miq	gracilistyla A		Planted: Botanical Gardens of Tohoku University	LC757837	LC757964	LC758091	LC758217	LC758314	LC758398
		gracilistyla B	TWTw22770	Jirisan National Park, Hamyang-gun, Gyeongsangnam-do, Korea	LC757842	LC757969	LC758096	LC758218	LC758316	LC758403
		gracilistyla C	TF-K11-0776	Minakami-machi, Tone-gun, Gunma	LC757861	LC757988	LC758115	LC758236		LC758428
		gracilistyla F		Planted: Botanical Gardens of Tohoku University	LC757914	LC758041	LC758168	LC758280	LC758373	LC758482
		gracilistyla E		Planted: Botanical Gardens of Tohoku University	LC757913	LC758040	LC758167	LC758279	LC758372	LC758481
	var. melanostachys (Makino) C.K.Schneid.	gracilistyla D		Planted: Arboterum of Hokkaido Research Center, Forestry and Forest Products Research Institute, Hokkaido	LC757906	LC758033	LC758160	LC758272	LC758365	LC758473
		gracilistyla G		Planted: Botanical Gardens of Tohoku University	LC757930	LC758057	LC758184	LC758290	LC758383	LC758498
	Salix hastata L.	hastata		Planted: Botanical Gardens of Tohoku University	LC757954	LC758081	LC758208	LC758306		LC758521
	Salix hukaoana Kimura	hukaoana A	TF-K11-0778	Minakami-machi, Tone-gun, Gunma	LC757862	LC757989	LC758116	LC758237		LC758429
		hukaoana B	TF-K11-0779	Okura-mura, Mogami-gun, Yamagata	LC757863	LC757990	LC758117	LC758238	LC758330	LC758430
		hukaoana C		Yubiso River, Minakami-machi, Tone-gun, Gunma	LC757880	LC758007	LC758134	LC758253	LC758342	LC758447
		hukaoana D		Okutone Lake, Minakami-machi, Tone-gun, Gunma	LC757881	LC758008	LC758135	LC758254	LC758343	LC758448
		hukaoana E		Tadami River, Tadami-machi, Minamiaizu-gun, Fukushima	LC757882	LC758009	LC758136	LC758255	LC758344	LC758449
		hukaoana F		Tadami River, Tadami-machi, Minamiaizu-gun, Fukushima	LC757883	LC758010	LC758137	LC758256	LC758345	LC758450
		hukaoana G		Arakawa River, Oguni-machi, Nishiokitama-gun, Yamagata	LC757884	LC758011	LC758138	LC758257	LC758346	LC758451
		hukaoana H		Higashi-Otori River, Tsuruoka City, Yamagata	LC757885	LC758012	LC758139	LC758258	LC758347	LC758452
		hukaoana I		Dozan River, Okura-mura, Mogami-gun, Yamagata	LC757886	LC758013	LC758140	LC758259	LC758348	LC758453
		hukaoana J		Tachiyasawa River, Shonai-machi, Higashitagawa-gun, Yamagata	LC757887	LC758014	LC758141	LC758260	LC758349	LC758454
		hukaoana K		Naruse River, Kami-machi, Kami-gun, Miyagi	LC757888	LC758015	LC758142	LC758261	LC758350	LC758455
		hukaoana L		Ikusa-zawa River, Osaki City, MIyagi	LC757889	LC758016	LC758143	LC758262	LC758351	LC758456
		hukaoana M		Waga River, Nishiwaga-machi, Waaga-gun, Iwate	LC757890	LC758017	LC758144	LC758263	LC758352	LC758457
		hukaoana N		Tamagawa River, Senboku City, Akita	LC757891	LC758018	LC758145	LC758264	LC758353	LC758458
		hukaoana O		Planted: Botanical Gardens of Tohoku University	LC757951	LC758078	LC758205	LC758305	LC758392	LC758518
	Salix integra Thunb.	integra A	TWTw24927	Iwasawa, Waga-cho, Kitakami City, Iwate	LC757878	LC758005	LC758132	LC758251	LC758340	LC758445
		integra B		Planted: Botanical Gardens of Tohoku University	LC757916	LC758043	LC758170	LC758282		LC758484
	Salix japonica Thunb.	japonica A		Planted: Botanical Gardens of Tohoku University	LC757945	LC758072	LC758199	LC758299	LC758389	LC758513
		japonica B		Planted: Botanical Gardens of Tohoku University	LC757950	LC758077	LC758204	LC758304	LC758391	LC758517
	Salix kangensis Nakai	kangensis A		Planted: Botanical Gardens of Tohoku University	LC757835	LC757962	LC758089		LC758312	LC758396
		kangensis B		Planted: Botanical Gardens of Tohoku University	LC757932	LC758059	LC758186			LC758500
	Salix lapponum L.	lapponum		Planted: Botanical Gardens of Tohoku University	LC757919	LC758046	LC758173			LC758487
	Salix miyabeana Seemen subsp. miyabeana	miyabeana miyabeana A		Planted: Arboterum of Hokkaido Research Center, Forestry and Forest Products Research Institute, Hokkaido	LC757873	LC758000	LC758127	LC758246	LC758336	LC758440
		miyabeana miyabeana B		Planted: Botanical Gardens of Tohoku University	LC757920	LC758047	LC758174		LC758376	LC758488
	subsp. gilgiana (Seemen) H.Ohashi	miyabeana gilgiana A	TF-K11-0695	Takasaki, Tsukuba City, Ibaraki	LC757877	LC758004	LC758131	LC758250		LC758444
		miyabeana gilgiana B		Planted: Botanical Gardens of Tohoku University	LC757912	LC758039	LC758166	LC758278	LC758371	LC758480
	Salix muscina Dode.	muscina		Planted: Botanical Gardens of Tohoku University	LC757949	LC758076	LC758203	LC758303		LC758516
	Salix purpurea L.	purpurea		Planted: Botanical Gardens of Tohoku University	LC757946	LC758073	LC758200	LC758300	LC758390	LC758514
	Salix reinii Seemen	reinii A		Mt, Goshikidake, Mts. Taisetsu, Hokkaido	LC757898	LC758025	LC758152		LC758359	LC758465
		reinii B		Planted: Botanical Gardens of Tohoku University	LC757940	LC758067	LC758194			LC758508
	Salix repens L.	repens		Planted: Botanical Gardens of Tohoku University	LC757925	LC758052	LC758179	LC758287	LC758380	LC758493
	Salix rorida Lacksch.	rorida A		Planted: Arboterum of Hokkaido Research Center, Forestry and Forest Products Research Institute, Hokkaido	LC757874	LC758001	LC758128	LC758247	LC758337	LC758441
		rorida B		Tokoro River, Kitami City, Hokkaido	LC757892	LC758019	LC758146	LC758265		LC758459
		rorida C		Ishikari River, Kamikawa-cho, Kamikawa-gun, Hokkaido	LC757893	LC758020	LC758147	LC758266	LC758354	LC758460
		rorida D		Ishikari River, Hukagawa City, Hokkaido	LC757894	LC758021	LC758148	LC758267	LC758355	LC758461
		rorida E		Kamikochi,	LC757895	LC758022	LC758149	LC758268	LC758356	LC758462
		rorida F		Niseko-cho, Hokkaido	LC757896	LC758023	LC758150	LC758269	LC758357	LC758463
		rorida G		Planted: Arboterum of Hokkaido Research Center, Forestry and Forest Products Research Institute, Hokkaido	LC757907	LC758034	LC758161	LC758273	LC758366	LC758474
	f. roridaeformis (Nakai) Kimura ex H.Ohash	rorida H		Planted: Botanical Gardens of Tohoku University	LC757834	LC757961	LC758088	LC758215	LC758311	LC758395
	f. pendula Kimur	rorida I		Planted: Botanical Gardens of Tohoku University	LC757836	LC757963	LC758090	LC758216	LC758313	LC758397
	Salix rupifraga Koidz.	rupifraga A		Planted: Botanical Gardens of Tohoku University	LC757939	LC758066	LC758193	LC758296	LC758387	LC758507
		rupifraga B		Planted: Botanical Gardens of Tohoku University	LC757956	LC758083	LC758210	LC758307	LC758393	LC758523
	Salix schwerinii E. Wol	schwerinii A		Planted: Arboterum of Hokkaido Research Center, Forestry and Forest Products Research Institute, Hokkaido	LC757875	LC758002	LC758129	LC758248	LC758338	LC758442
		schwerinii B		Planted: Botanical Gardens of Tohoku University	LC757918	LC758045	LC758172	LC758283	LC758375	LC758486
		schwerinii C		Planted: Botanical Gardens of Tohoku University	LC757924	LC758051	LC758178	LC758286	LC758379	LC758492
	Salix shiraii Seemen	shiraii		Planted: Botanical Gardens of Tohoku University	LC757941	LC758068	LC758195	LC758297	LC758388	LC758509
	Salix sieboldiana Blume	sieboldiana A	TWTw21005	Mt. Kunimi, Kimotsuki-cho, Kimotsuki-gun, Kagoshima	LC757839	LC757966	LC758093			LC758400
		sieboldiana B	TWTw21014	Mt. Kunimi, Kimotsuki-cho, Kimotsuki-gun, Kagoshima	LC757840	LC757967	LC758094			LC758401
		sieboldiana C	TWTw23432	Mt. Dogamori, Shimanto-cho, Takaoka-gun, Kouchi	LC757844	LC757971	LC758098			LC758405
		sieboldiana D		Planted: Botanical Gardens of Tohoku University	LC757928	LC758055	LC758182			LC758496
	Salix subopposita Miq.	subopposita		Planted: Botanical Gardens of Tohoku University	LC757947	LC758074	LC758201	LC758301
	Salix taraikensis Kimura	taraikensis		Planted: Botanical Gardens of Tohoku University	LC757948	LC758075	LC758202	LC758302		LC758515
	Salix udensis Trautv. & Mey	udensis A	TWTw24252	Mt. Ontake, Otaki-mura, Kiso-gun, Nagano	LC757846	LC757973	LC758100	LC758219		LC758407
		udensis B	TWTw24607	Mt. Osho, Sekimoto-cho, Kitaibaraki City, Ibaraki	LC757848	LC757975	LC758102	LC758221		LC758409
		udensis C	TWTw24663	Hatsubara River, Daigo-machi, Kuji, Ibaraki	LC757849	LC757976	LC758103	LC758222		LC758410
		udensis D	TWTw25024	Yunotai, Kaminokuni-cho, Hiyama, Hokkaido	LC757851	LC757978	LC758105	LC758224	LC758320	LC758412
		udensis E	TWTw24792	Mt. Kaikura, Nishiwaga-machi, Waga-gun, Iwate	LC757853	LC757980	LC758107	LC758225		LC758414
		udensis F	TWTw24855	Sawauchimaego, Nishiwaga-machi, Waga-gun, Iwate	LC757854	LC757981	LC758108	LC758226		LC758415
		udensis G		Planted: Botanical Gardens of Tohoku University	LC757929	LC758056	LC758183	LC758289	LC758382	LC758497
		udensis I	TWTw18063	Uryu Experiment Forest of Hokkaido university, Hokkaido	LC757860	LC757987	LC758114	LC758235		LC758426
		udensis J	TF-K11-0414	Kisen Jo, Sado City, Niigata	LC757864	LC757991	LC758118	LC758239	LC758331	LC758431
		udensis K	TF-K11-0963	Taishakukyo Gorge, Hiroshima	LC757868	LC757995	LC758122	LC758243	LC758334	LC758435
		udensis L		Planted: Arboterum of Hokkaido Research Center, Forestry and Forest Products Research Institute, Hokkaido	LC757908	LC758035	LC758162	LC758274	LC758367	LC758475
	Salix viminalis L.	viminalis		Planted: Botanical Gardens of Tohoku University	LC757935	LC758062	LC758189	LC758293	LC758386	LC758503
	Salix vulpina Andersson	vulpina A	TF-K11-0479	Experiment Forest of Niigata University	LC757865	LC757992	LC758119	LC758240	LC758332	LC758432
		vulpina B		Planted: Botanical Gardens of Tohoku University	LC757910	LC758037	LC758164			LC758477
		vulpina C		Planted: Botanical Gardens of Tohoku University	LC757931	LC758058	LC758185			LC758499
		vulpina D		Planted: Botanical Gardens of Tohoku University	LC757934	LC758061	LC758188	LC758292	LC758385	LC758502
		vulpina E	TWTw24928	Iwasawa, Waga-cho, Kitakami City, Iwate	LC757879	LC758006	LC758133	LC758252	LC758341	LC758446
Salix/Chamaetia	Salix fuscescens Andersson	fuscescens A	SAPS078436	Mts. Taisetsu, Hokkaido	LC859073	LC859081	LC859089	LC859095	LC859101	LC859107
		fuscescens B		Mts. Taisetsu, Hokkaido	LC859074	LC859082	LC859090	LC859096		LC859108
		fuscescens C		Mts. Taisetsu, Hokkaido	LC859075	LC859083	LC859091	LC859097	LC859102	LC859109
	Salix myrtilloides L.	myrtilloides A		Planted: Botanical Gardens of Tohoku University	LC757921	LC758048	LC758175	LC758284		LC758489
		myrtilloides B		Planted: Botanical Gardens of Tohoku University	LC757944	LC758071	LC758198	LC758298		LC758512
	Salix nakamurana Koidz. subsp. nakamurana	nakamurana nakamurana A	SAPS078435	Mt. Yokodake, Mts. Yatsugatake, Nagano	LC859069	LC859077	LC859085		LC859098	LC859103
		nakamurana nakamurana B		Mt. Yokodake, Mts. Yatsugatake, Nagano	LC859070	LC859078	LC859086	LC859093	LC859099	LC859104
	subsp. kurilensis (Koidz.) H.Ohashi	nakamurana kurilensis		Planted: Botanical Gardens of Tohoku University	LC757915	LC758042	LC758169	LC758281	LC758374	LC758483
	subsp. yezoalpina (Koidz.) H.Ohashi	nakamurana yezoalpina A		Mt, Goshikidake, Mts. Taisetsu, Hokkaido	LC757899	LC758026	LC758153		LC758360	LC758466
		nakamurana yezoalpina B		near Mt. Chubetsu, Mts. Taisetsu, Hokkaido	LC859071	LC859079	LC859087			LC859105
		nakamurana yezoalpina C		Mt. Koizumi, Mts. Taisetsu, Hokkaido	LC859072	LC859080	LC859088	LC859094	LC859100	LC859106
	Salix nummularia Andersson	nummularia A		Mt. Kaundake, Mts. Taisetsu, Hokkaido	LC757897	LC758024	LC758151	LC758270	LC758358	LC758464
		nummularia B		Planted: Botanical Gardens of Tohoku University	LC757923	LC758050	LC758177	LC758285	LC758378	LC758491
			*Specimens stored at Forestry and Forest Products Institute (herbarium code: TF)
